# Supplementary material for: Synthesis of Biaryls via Decarbonylative Palladium-Catalyzed Suzuki-Miyaura Cross-Coupling of Carboxylic Acids
Source: iScience. 2019 Aug 17;19:749–59. doi: 10.1016/j.isci.2019.08.021 (PMC6731188; doi:10.1016/j.isci.2019.08.021)
Supplement: Data S1. The Cartesian Coordinates from the DFT Studies, Related to Figure 2 [file mmc2.xlsx]

## Sheet: Sheet1
Data S1, related to Figure 2
4
Pd	-0.890884	0.15091	0.501604
P	-2.47074	-1.25801	-0.510997
P	-0.321048	2.10719	-0.669333
C	-3.03687	-0.443565	-2.10601
C	-2.02636	-2.94871	-1.12276
C	-4.06141	-1.59163	0.379489
C	-0.847743	1.91049	-2.46612
C	1.45983	2.57917	-0.872914
C	-1.09807	3.73289	-0.232411
C	-3.3101	1.07631	-1.96744
H	-2.22193	-0.630208	-2.81498
H	-3.91117	-0.971591	-2.50583
C	-2.97825	-3.83991	-1.64685
C	-0.681924	-3.34513	-1.07687
C	-4.02677	-2.4502	1.49408
C	-5.28156	-0.980902	0.052711
C	-2.36054	2.00273	-2.75243
H	-0.465588	0.931516	-2.77892
H	-0.336576	2.66289	-3.08067
C	2.08597	3.37454	0.103616
C	2.24843	2.0741	-1.92028
C	-0.816011	4.92218	-0.926
C	-2.03087	3.76947	0.813893
H	-3.28955	1.36576	-0.91033
H	-4.32789	1.29099	-2.3191
C	-2.59029	-5.09374	-2.11823
H	-4.02774	-3.55811	-1.67401
C	-0.293183	-4.60218	-1.5479
H	0.065115	-2.67684	-0.658594
C	-5.17312	-2.70056	2.24464
H	-3.09311	-2.93675	1.76722
C	-6.43029	-1.22214	0.813257
H	-5.34953	-0.31023	-0.797823
H	-2.68429	3.03708	-2.58101
H	-2.49544	1.81602	-3.82776
C	3.44669	3.66893	0.025604
H	1.50038	3.77588	0.926095
C	3.61274	2.36593	-1.99636
H	1.8033	1.44986	-2.68925
C	-1.45407	6.114	-0.582313
H	-0.085311	4.91944	-1.7307
C	-2.67253	4.96237	1.15834
H	-2.24757	2.85219	1.35663
C	-1.24615	-5.4771	-2.0699
H	-3.33685	-5.77498	-2.51916
H	0.752224	-4.89236	-1.49047
C	-6.38204	-2.08288	1.90864
H	-5.12395	-3.37707	3.09417
H	-7.36463	-0.737108	0.541513
C	4.218	3.16614	-1.02594
H	3.90517	4.2971	0.785465
H	4.19964	1.97276	-2.82275
C	-2.38542	6.13578	0.460282
H	-1.22451	7.02677	-1.12634
H	-3.39297	4.97338	1.97222
H	-0.947442	-6.45768	-2.43178
H	-7.2758	-2.27211	2.49717
H	5.27746	3.39951	-1.08982
H	-2.88139	7.06533	0.727474
C	-0.19205	-0.358497	2.96345
C	0.360864	0.822348	3.4823
C	0.597026	-1.20892	2.17598
H	-1.20868	-0.643776	3.21718
C	1.70107	1.14119	3.243
H	-0.252492	1.47692	4.09567
C	1.93843	-0.864411	1.90567
H	0.220442	-2.16384	1.82962
C	2.487	0.306184	2.45314
H	2.12793	2.04733	3.66318
C	2.72184	-1.78541	1.05343
H	3.52081	0.558371	2.24914
O	4.00815	-1.3066	0.805761
O	2.31375	-2.80852	0.558164
C	5.06211	-2.19233	0.585257
C	6.12753	-1.56354	-0.313126
O	5.10124	-3.28335	1.08546
C	6.57603	-0.206774	0.274809
C	7.32118	-2.52759	-0.401523
C	5.50823	-1.34493	-1.71344
H	6.97914	-0.324729	1.28743
H	7.36867	0.216295	-0.353333
H	5.74955	0.508427	0.30962
H	7.01851	-3.49732	-0.807334
H	8.09273	-2.10276	-1.05346
H	7.76154	-2.70487	0.584833
H	5.16013	-2.28994	-2.14567
H	6.26598	-0.925103	-2.3854
H	4.66395	-0.650531	-1.67066
TS5
Pd	0.143364	-0.357904	-0.093653
P	-1.86844	0.60532	-0.786814
C	-0.347341	-2.45567	0.270716
C	-1.51658	2.0599	-1.90988
C	-2.90229	1.36167	0.548375
C	-3.11419	-0.324972	-1.78798
C	-1.03204	-2.54208	1.60168
O	-0.626468	-3.13633	-0.699777
C	-0.798721	1.7338	-3.23452
H	-0.928195	2.77611	-1.325
H	-2.46939	2.54833	-2.15066
C	-3.41397	0.506377	1.54075
C	-3.16996	2.73592	0.647662
C	-4.42858	0.142343	-1.95944
C	-2.71766	-1.50374	-2.43737
C	-2.28589	-3.17327	1.62443
C	-0.505902	-2.01256	2.7908
C	0.60752	1.10903	-3.1777
H	-1.43972	1.07179	-3.8303
H	-0.734829	2.67685	-3.79688
C	-4.18125	1.00891	2.58971
H	-3.2085	-0.558723	1.49491
C	-3.93415	3.23936	1.70498
H	-2.78574	3.42857	-0.093036
C	-5.32561	-0.553036	-2.76932
H	-4.75476	1.04607	-1.45168
C	-3.61966	-2.19552	-3.25137
H	-1.71918	-1.89771	-2.27979
C	-3.00716	-3.26313	2.81504
H	-2.67602	-3.58994	0.701763
C	-1.23155	-2.10661	3.9776
H	0.47168	-1.54495	2.78191
C	1.68165	1.8962	-2.3978
H	0.558982	0.086461	-2.78505
H	0.950822	1.01809	-4.21735
C	-4.44382	2.37906	2.67687
H	-4.56619	0.327813	3.34388
H	-4.13091	4.307	1.76253
C	-4.92119	-1.72281	-3.4195
H	-6.34073	-0.18371	-2.89185
H	-3.30197	-3.11063	-3.74397
C	-2.48402	-2.72786	3.99494
H	-3.97451	-3.75893	2.82249
H	-0.814321	-1.69874	4.89462
P	1.71328	1.55195	-0.539364
H	2.67018	1.61353	-2.77354
H	1.57893	2.97464	-2.56982
H	-5.03834	2.77157	3.49772
H	-5.62223	-2.26504	-4.04897
H	-3.04332	-2.80206	4.92394
C	3.52655	1.36653	-0.205938
C	1.33248	3.186	0.238645
C	4.18813	2.08609	0.801588
C	4.2529	0.401455	-0.927539
C	0.464297	3.21287	1.34039
C	1.88297	4.39809	-0.214589
C	5.54256	1.8656	1.06352
H	3.65136	2.82952	1.38192
C	5.60768	0.190886	-0.669471
H	3.75608	-0.208882	-1.67573
C	0.146488	4.41935	1.97092
H	0.028533	2.28281	1.69629
C	1.56368	5.60266	0.411431
H	2.57549	4.40166	-1.05217
C	6.25963	0.923519	0.32585
H	6.03651	2.43867	1.84417
H	6.15283	-0.552075	-1.24622
C	0.693019	5.61538	1.50553
H	-0.534064	4.41984	2.81784
H	1.9965	6.53139	0.048575
H	7.3144	0.756599	0.527234
H	0.444742	6.55516	1.99181
C	2.13337	-2.64848	-0.347676
C	3.0684	-3.7862	0.087763
O	1.25307	-2.27728	0.617979
O	2.18101	-2.10082	-1.43194
C	3.99443	-4.1589	-1.08025
C	2.21505	-5.00441	0.504054
C	3.90431	-3.29787	1.29363
H	4.59775	-3.30258	-1.39696
H	4.67224	-4.96504	-0.775391
H	3.42029	-4.49913	-1.94762
H	1.5768	-5.34308	-0.319277
H	2.87283	-5.83359	0.790871
H	1.57268	-4.76457	1.35615
H	4.51133	-2.42443	1.0285
H	4.58167	-4.09616	1.62033
H	3.26074	-3.02588	2.13525
6
Pd	0.107743	0.054059	-0.215075
P	1.81158	-1.30879	0.628443
P	-1.93575	-1.24791	0.524638
C	1.3633	-2.47319	2.03675
C	3.26039	-0.398813	1.31542
C	2.55036	-2.47968	-0.58702
C	1.50994	1.00884	-1.35859
O	-1.20023	1.44928	-1.1917
C	-1.61708	-2.9331	1.27835
C	-3.23432	-0.588881	1.65762
C	-2.8423	-1.68871	-1.01886
C	0.182798	-2.04163	2.93687
H	1.15078	-3.43788	1.5639
H	2.27404	-2.61958	2.62637
C	4.32875	-0.02578	0.485339
C	3.27586	0.002517	2.66064
C	3.63345	-3.30378	-0.233477
C	1.98504	-2.60349	-1.86452
C	2.10818	2.31777	-0.945664
O	1.76304	0.498206	-2.42901
C	-1.56689	2.47318	-0.497634
C	-1.08988	-2.88103	2.72316
H	-0.896826	-3.44011	0.625739
H	-2.53722	-3.52733	1.24404
C	-4.37596	-1.34859	1.975
C	-3.06044	0.666603	2.2579
C	-4.02069	-1.02646	-1.39348
C	-2.29637	-2.6407	-1.8962
H	-0.05019	-0.980947	2.78324
H	0.477895	-2.13702	3.98908
C	5.39449	0.716604	0.994677
H	4.33051	-0.31561	-0.560941
C	4.34185	0.747457	3.16652
H	2.45344	-0.256698	3.32181
C	4.13216	-4.24032	-1.1375
H	4.09537	-3.20754	0.745489
C	2.48926	-3.54307	-2.76822
H	1.1774	-1.94275	-2.16109
C	1.78931	2.93374	0.270233
C	3.03525	2.92335	-1.81332
C	-2.44703	3.5155	-1.24288
O	-1.2671	2.68191	0.692193
H	-1.87896	-2.49555	3.37928
H	-0.89386	-3.9127	3.04775
C	-5.31893	-0.865358	2.88013
H	-4.53784	-2.31522	1.50516
C	-4.01156	1.14671	3.16492
H	-2.20872	1.28598	1.98822
C	-4.64813	-1.32499	-2.60442
H	-4.45223	-0.276701	-0.738466
C	-2.92756	-2.94088	-3.10324
H	-1.36772	-3.14745	-1.64697
C	5.40535	1.10411	2.3356
H	6.21495	0.99508	0.33911
H	4.33895	1.04905	4.21057
C	3.55796	-4.36295	-2.4064
H	4.96999	-4.8718	-0.853914
H	2.04949	-3.62341	-3.7585
C	2.39398	4.14354	0.615452
H	1.03402	2.4915	0.91102
C	3.63846	4.12655	-1.46286
H	3.26443	2.43165	-2.75366
C	-2.78778	3.07232	-2.67377
C	-3.74046	3.71378	-0.42669
C	-1.65633	4.84098	-1.27492
C	-5.13523	0.384541	3.48058
H	-6.19724	-1.46109	3.1152
H	-3.86958	2.12506	3.61593
C	-4.10723	-2.28483	-3.4607
H	-5.56135	-0.802904	-2.87744
H	-2.49385	-3.68474	-3.76651
H	6.23489	1.68467	2.72974
H	3.94973	-5.09135	-3.11148
C	3.31935	4.73754	-0.244432
H	2.13392	4.62542	1.5539
H	4.3537	4.59305	-2.13568
H	-3.3343	2.12371	-2.67792
H	-3.41051	3.83198	-3.16512
H	-1.88233	2.92935	-3.27101
H	-3.50483	4.00288	0.601265
H	-4.36401	4.49524	-0.879574
H	-4.33336	2.79096	-0.391323
H	-1.39189	5.15449	-0.260875
H	-2.25484	5.63247	-1.74417
H	-0.729208	4.73307	-1.85059
H	-5.87152	0.761337	4.18595
H	-4.59694	-2.51591	-4.40277
H	3.78861	5.67962	0.028632
TS7
Pd	0.077772	-0.068443	0.755335
P	2.10837	0.584828	-0.348917
P	-1.57103	0.720763	-0.918307
C	2.02261	0.664506	-2.19977
C	2.6965	2.25879	0.162413
C	3.55121	-0.504617	0.002159
C	0.691137	-0.66633	2.44802
C	-1.09086	0.247458	-2.66275
C	-3.21097	-0.1021	-0.717632
C	-1.99181	2.51362	-0.996526
C	1.05464	1.7605	-2.71212
H	3.03658	0.811094	-2.5876
H	1.69593	-0.337802	-2.499
C	3.70297	2.92869	-0.553941
C	2.15252	2.87859	1.29627
C	3.67806	-1.73127	-0.672827
C	4.5052	-0.151633	0.970075
O	1.30834	-1.01625	3.36616
C	-0.197342	1.23614	-3.43554
H	-2.00976	0.072367	-3.2343
H	-0.578179	-0.716366	-2.55321
C	-3.30663	-1.48273	-0.963955
C	-4.35363	0.593444	-0.294433
C	-2.82218	3.03589	-2.00389
C	-1.46477	3.38915	-0.037296
H	1.5954	2.4108	-3.41016
H	0.742956	2.42243	-1.89452
C	4.14518	4.18767	-0.148936
H	4.15074	2.46541	-1.42849
C	2.60039	4.13659	1.70748
H	1.37393	2.3671	1.85649
C	4.75577	-2.57241	-0.389842
H	2.92812	-2.03948	-1.39725
C	5.57479	-1.00313	1.25094
H	4.4221	0.790133	1.50341
H	-0.791703	2.10478	-3.74516
H	0.11055	0.727419	-4.35912
C	-4.52995	-2.13864	-0.825027
H	-2.41655	-2.04732	-1.21952
C	-5.57314	-0.071444	-0.147723
H	-4.301	1.65639	-0.083547
C	-3.11084	4.39955	-2.0496
H	-3.25405	2.37307	-2.74883
C	-1.75504	4.7552	-0.081159
H	-0.81649	2.99519	0.739793
C	3.59456	4.79462	0.983155
H	4.92184	4.69415	-0.715715
H	2.1708	4.60041	2.59149
C	5.70531	-2.21383	0.569178
H	4.84746	-3.51572	-0.921865
H	6.30612	-0.716003	2.00192
C	-5.66756	-1.43627	-0.421433
H	-4.58864	-3.20529	-1.0257
H	-6.44971	0.483118	0.177483
C	-2.57679	5.26222	-1.08786
H	-3.75275	4.78922	-2.83521
H	-1.33495	5.42039	0.66845
H	3.94145	5.77509	1.29817
H	6.53977	-2.87536	0.786641
H	-6.61902	-1.95066	-0.313572
H	-2.80179	6.32472	-1.12553
C	-1.27502	-0.591672	2.41754
C	-1.9321	-1.82113	2.28999
C	-1.7804	0.406238	3.26124
C	-3.11524	-2.03777	3.00009
H	-1.52905	-2.57004	1.61458
C	-2.96599	0.180596	3.96319
H	-1.25039	1.34752	3.38049
C	-3.63133	-1.04166	3.83294
H	-3.63873	-2.98456	2.89568
H	-3.365	0.954058	4.61472
H	-4.55095	-1.21824	4.38483
C	0.329146	-2.95971	-1.24487
C	0.358209	-4.52275	-1.24077
O	-0.312396	-2.41501	-0.287588
O	0.921377	-2.35317	-2.17358
C	1.12486	-5.05978	-2.45861
C	-1.09255	-5.04547	-1.26961
C	1.04267	-4.99247	0.059674
H	2.16278	-4.71188	-2.45871
H	1.13024	-6.15814	-2.4542
H	0.669664	-4.71863	-3.39358
H	-1.60464	-4.73747	-2.19068
H	-1.1112	-6.14264	-1.23055
H	-1.66068	-4.65934	-0.417919
H	2.07608	-4.62837	0.117033
H	1.07028	-6.08914	0.109518
H	0.50671	-4.61831	0.936944
8
Pd	-0.020588	0.043459	0.693065
P	2.13695	-0.563342	-0.393704
C	-1.70883	0.013084	1.92197
C	1.97589	-1.39216	-2.05518
C	2.95197	-1.85469	0.645916
C	3.48908	0.661269	-0.648699
C	0.822602	0.800427	2.30653
C	-1.95825	-1.09947	2.73347
C	-2.55924	1.11925	1.98746
C	1.64034	-0.425286	-3.20351
H	1.19371	-2.1522	-1.95527
H	2.90666	-1.92562	-2.28286
C	2.81644	-3.22693	0.384473
C	3.6858	-1.45359	1.77571
C	4.71217	0.263942	-1.22008
C	3.30682	1.99834	-0.26932
O	1.29434	1.18108	3.27501
C	-3.07135	-1.116	3.58303
H	-1.29378	-1.95947	2.71642
C	-3.66678	1.1007	2.84181
H	-2.36863	1.98313	1.36037
C	0.431094	0.499429	-3.00171
H	2.51723	0.203263	-3.39995
H	1.48882	-1.03071	-4.1087
C	3.40331	-4.17234	1.22989
H	2.2531	-3.57198	-0.476344
C	4.26932	-2.39887	2.61771
H	3.81267	-0.396695	1.99331
C	5.73113	1.19265	-1.41897
H	4.87587	-0.773887	-1.49902
C	4.3378	2.92379	-0.467624
H	2.37266	2.32383	0.185609
C	-3.92783	-0.015871	3.63875
H	-3.25998	-1.98908	4.20425
H	-4.32621	1.9648	2.88201
C	-0.935881	-0.17657	-2.79886
H	0.592223	1.20613	-2.18188
H	0.3464	1.11353	-3.90832
C	4.12971	-3.76274	2.34787
H	3.29373	-5.23077	1.00794
H	4.83626	-2.0685	3.4838
C	5.54365	2.5272	-1.04327
H	6.67213	0.876258	-1.86141
H	4.18775	3.9569	-0.166277
H	-4.78954	-0.026608	4.30158
P	-1.40454	-0.788223	-1.07676
H	-1.71142	0.554846	-3.03823
H	-1.06659	-1.01426	-3.49532
H	4.58598	-4.49916	3.00367
H	6.34026	3.25067	-1.1966
C	-1.40935	-2.62974	-1.21378
C	-3.19225	-0.341837	-1.01774
C	-0.81354	-3.39394	-0.199928
C	-2.00333	-3.29568	-2.30055
C	-4.18875	-1.2826	-0.724283
C	-3.55476	0.998444	-1.2397
C	-0.802003	-4.78974	-0.271825
H	-0.352468	-2.88675	0.643093
C	-1.99001	-4.68825	-2.37344
H	-2.49424	-2.72794	-3.08619
C	-5.53062	-0.897543	-0.684007
H	-3.92692	-2.31632	-0.525777
C	-4.89755	1.37282	-1.20451
H	-2.78154	1.74744	-1.3909
C	-1.3877	-5.43841	-1.35922
H	-0.334998	-5.3651	0.522893
H	-2.45289	-5.18821	-3.22001
C	-5.88913	0.427431	-0.932002
H	-6.2937	-1.63774	-0.45824
H	-5.16723	2.4112	-1.37888
H	-1.37915	-6.5235	-1.41731
H	-6.93429	0.72425	-0.90362
C	-0.169874	3.22477	0.081473
C	-0.45074	4.70981	-0.320031
O	0.609764	3.0148	1.05013
O	-0.759313	2.33312	-0.60453
C	0.432022	5.67666	0.483093
C	-0.177277	4.87478	-1.82765
C	-1.93752	5.00686	-0.033169
H	1.49487	5.48713	0.298251
H	0.215638	6.71617	0.202035
H	0.264147	5.56339	1.55777
H	0.87856	4.68484	-2.05981
H	-0.412515	5.89583	-2.15603
H	-0.781334	4.17158	-2.40767
H	-2.16215	4.89515	1.03498
H	-2.18977	6.03583	-0.321515
H	-2.58627	4.32422	-0.591297
9
Pd	0.11394	0.275873	-0.118922
P	1.95507	-0.789759	0.806454
C	1.45036	1.49898	-1.06643
C	1.59082	-1.81424	2.33945
C	3.31319	0.308823	1.39191
C	2.77169	-2.02153	-0.290024
C	2.02491	1.10605	-2.28164
C	1.70752	2.7853	-0.575475
C	0.37996	-1.33291	3.17451
H	2.5067	-1.83566	2.93835
H	1.43874	-2.83876	1.9858
C	3.30183	0.799951	2.70698
C	4.33519	0.724015	0.523891
C	4.03156	-2.56718	0.007843
C	2.07387	-2.49137	-1.41282
C	2.85057	1.98491	-2.99553
H	1.83722	0.115321	-2.68725
C	2.53115	3.66072	-1.29126
H	1.24252	3.11551	0.34755
C	-0.828791	-2.286	3.12532
H	0.065182	-0.335565	2.84418
H	0.68084	-1.22308	4.22362
C	4.29805	1.67202	3.14881
H	2.51147	0.51606	3.39565
C	5.33397	1.58855	0.971079
H	4.34637	0.384273	-0.506071
C	4.57927	-3.55995	-0.80468
H	4.5915	-2.20861	0.866767
C	2.62301	-3.48775	-2.22292
H	1.10127	-2.06795	-1.6503
C	3.10879	3.26354	-2.49994
H	3.28695	1.66552	-3.93993
H	2.71761	4.65938	-0.901613
C	-1.30181	-2.7052	1.72096
H	-1.66352	-1.81811	3.66096
H	-0.583867	-3.20411	3.67732
C	5.32033	2.06375	2.28375
H	4.27223	2.04323	4.16977
H	6.11869	1.89761	0.2862
C	3.87613	-4.02203	-1.92052
H	5.55651	-3.97187	-0.56728
H	2.07274	-3.83919	-3.09136
H	3.74954	3.9466	-3.05254
P	-1.7035	-1.2831	0.579839
H	-2.18816	-3.34163	1.82793
H	-0.536441	-3.30994	1.21934
H	6.09738	2.74077	2.62811
H	4.30677	-4.79377	-2.5529
C	-3.23625	-0.62277	1.36689
C	-2.30086	-2.12753	-0.949983
C	-3.19974	0.613372	2.02772
C	-4.42671	-1.36979	1.3679
C	-2.56911	-1.31994	-2.07191
C	-2.47545	-3.51653	-1.05759
C	-4.33706	1.08432	2.69183
H	-2.30596	1.22929	1.9836
C	-5.55785	-0.893458	2.02871
H	-4.47561	-2.3184	0.839474
C	-3.01559	-1.89541	-3.26163
H	-2.41499	-0.245785	-2.00846
C	-2.91677	-4.08695	-2.25471
H	-2.26999	-4.16856	-0.214805
C	-5.51291	0.334155	2.69636
H	-4.3007	2.04802	3.19232
H	-6.47523	-1.47645	2.01815
C	-3.19082	-3.27824	-3.35777
H	-3.22094	-1.25877	-4.11815
H	-3.04625	-5.16425	-2.32048
H	-6.39628	0.706618	3.20865
H	-3.5352	-3.72278	-4.2879
C	-1.66965	2.53288	-0.400196
C	-2.56326	3.57886	-1.12084
O	-1.39952	1.45617	-1.06814
O	-1.24839	2.78023	0.741849
C	-3.13124	3.05066	-2.44688
C	-3.7125	3.97304	-0.172167
C	-1.67463	4.81431	-1.38702
H	-3.76521	2.17132	-2.28686
H	-3.74262	3.82466	-2.92928
H	-2.33076	2.76466	-3.13547
H	-4.37341	3.12047	0.026847
H	-4.31819	4.77277	-0.617273
H	-3.31419	4.32349	0.78387
H	-0.834697	4.5636	-2.04547
H	-2.26072	5.60818	-1.86792
H	-1.26587	5.2008	-0.448604
10
C	2.02111	-0.61734	0.174789
C	1.21185	-1.9223	0.229477
C	3.47377	-0.824659	0.633442
P	-0.537552	-1.72995	-0.354276
H	1.16979	-2.29647	1.25821
H	1.69155	-2.68839	-0.393335
H	1.53952	0.133002	0.81241
H	2.01531	-0.219604	-0.848147
C	4.29907	0.468333	0.559935
H	3.94421	-1.60022	0.013914
H	3.48162	-1.20408	1.664
C	-0.363911	-1.29108	-2.13229
C	-1.25713	-3.42002	-0.355212
Pd	-1.95537	-0.304042	0.725422
P	6.0561	0.263194	1.19295
H	3.85029	1.23261	1.20769
H	4.2859	0.884501	-0.456201
C	-0.03093	-2.26592	-3.0876
C	-0.530825	0.040551	-2.5399
C	-2.60355	-3.54917	-0.742683
C	-0.544201	-4.56374	0.03224
C	-0.948759	-0.583354	2.43244
C	6.68241	1.98807	0.908492
C	6.88247	-0.7021	-0.156792
C	0.135234	-1.90954	-4.42549
H	0.085424	-3.30445	-2.79005
C	-0.369721	0.392028	-3.88179
H	-0.807175	0.805384	-1.82128
C	-3.21471	-4.80115	-0.753582
H	-3.16958	-2.66545	-1.027
C	-1.16441	-5.81637	0.025693
H	0.492193	-4.49007	0.345322
C	-0.988508	-1.7989	3.13026
C	-0.319278	0.52168	3.02392
C	7.17044	2.46697	-0.317133
C	6.6493	2.8649	2.00533
C	6.39431	-0.848924	-1.46564
C	8.07983	-1.357	0.180346
C	-0.035118	-0.580676	-4.82435
H	0.388941	-2.67111	-5.15803
H	-0.523884	1.42422	-4.18167
C	-2.49675	-5.93731	-0.368404
H	-4.25473	-4.8886	-1.05503
H	-0.602656	-6.69502	0.330884
C	-0.414862	-1.90388	4.40347
H	-1.47193	-2.66878	2.69153
C	0.257359	0.410473	4.29405
H	-0.288877	1.47662	2.5053
C	7.60301	3.78816	-0.443538
H	7.22123	1.80342	-1.17553
C	7.0706	4.18961	1.87727
H	6.29617	2.50363	2.96875
C	7.08394	-1.61739	-2.40686
H	5.46963	-0.36291	-1.76304
C	8.77721	-2.11486	-0.760781
H	8.46485	-1.27383	1.1941
H	0.084121	-0.308224	-5.86958
H	-2.97719	-6.91188	-0.371432
C	0.212461	-0.801685	4.98648
H	-0.461442	-2.85072	4.9369
H	0.738965	1.2766	4.74235
C	7.55056	4.65387	0.651303
H	7.98162	4.14204	-1.39929
H	7.03413	4.85435	2.73656
C	8.27878	-2.24921	-2.05842
H	6.68708	-1.71937	-3.41387
H	9.70377	-2.6079	-0.478386
H	0.660562	-0.88504	5.97316
H	7.88815	5.68207	0.550862
H	8.81488	-2.84642	-2.79126
O	-3.43502	1.11033	1.42405
B	-4.27061	1.07881	0.147016
H	-3.94597	0.796286	2.18526
C	-5.75526	0.538455	0.438588
O	-4.3405	2.50808	-0.334026
O	-3.47816	0.224939	-0.783306
C	-6.60244	1.21061	1.34016
C	-6.26105	-0.61947	-0.174279
C	-3.60616	3.07369	-1.2655
H	-3.09389	0.825553	-1.46515
C	-7.88787	0.745948	1.6258
H	-6.25374	2.125	1.81864
C	-7.54613	-1.09343	0.10214
H	-5.63451	-1.14831	-0.888356
C	-3.88157	4.57668	-1.42942
O	-2.78392	2.4751	-1.97017
C	-8.36348	-0.412577	1.00666
H	-8.52024	1.28767	2.32582
H	-7.91228	-1.99219	-0.389826
C	-2.96285	5.15928	-2.5139
C	-3.62465	5.27971	-0.078642
C	-5.36271	4.7557	-1.8335
H	-9.36425	-0.778215	1.22436
H	-3.12165	4.66387	-3.47655
H	-1.90788	5.03621	-2.24884
H	-3.1647	6.22987	-2.63752
H	-4.26486	4.86897	0.706502
H	-3.83069	6.35275	-0.171893
H	-2.58059	5.16356	0.236269
H	-6.03006	4.32726	-1.08076
H	-5.57252	4.26914	-2.79353
H	-5.59349	5.82244	-1.93973
TS11
C	2.07463	0.504652	3.2e-05
C	1.30533	1.66766	-0.645513
C	3.48961	0.362905	-0.583954
P	-0.456833	1.79307	-0.072252
H	1.27116	1.52966	-1.73203
H	1.81068	2.61961	-0.438239
H	1.52342	-0.42904	-0.160881
H	2.1369	0.659151	1.08491
C	4.28457	-0.77285	0.075827
H	3.41712	0.176368	-1.6636
H	4.03198	1.31093	-0.466307
C	-0.309124	2.103	1.73743
C	-1.07462	3.3875	-0.752081
Pd	-2.01882	0.103178	-0.602871
P	5.97234	-1.04181	-0.706317
H	3.75293	-1.72379	-0.059802
H	4.36367	-0.618896	1.16008
C	0.067585	3.35719	2.24425
C	-0.541227	1.04799	2.633
C	-2.34811	3.82535	-0.34067
C	-0.370048	4.14175	-1.70097
C	-0.841701	-0.595414	-2.07863
C	6.59369	-2.41671	0.376362
C	6.94659	0.423413	-0.12427
C	0.210409	3.54854	3.61856
H	0.238303	4.18829	1.56574
C	-0.395433	1.24094	4.00826
H	-0.839864	0.074755	2.25226
C	-2.89135	4.99911	-0.859811
H	-2.91181	3.24007	0.381245
C	-0.922684	5.3149	-2.22371
H	0.609779	3.82318	-2.04148
C	-0.175645	-1.824	-1.95553
C	-0.679427	0.13577	-3.26582
C	7.34871	-2.23936	1.54562
C	6.28172	-3.72687	-0.02575
C	6.64142	1.20328	1.00351
C	8.06192	0.78644	-0.898485
C	-0.02105	2.49134	4.50237
H	0.497932	4.52481	3.99971
H	-0.583377	0.416641	4.69056
C	-2.18031	5.74671	-1.80389
H	-3.87352	5.32767	-0.5309
H	-0.365253	5.88886	-2.95908
C	0.642518	-2.30013	-2.98611
H	-0.305663	-2.42704	-1.06105
C	0.133628	-0.345295	-4.2996
H	-1.18858	1.08862	-3.39664
C	7.76828	-3.33985	2.29627
H	7.61671	-1.23866	1.87105
C	6.68829	-4.8263	0.731133
H	5.72102	-3.88679	-0.944436
C	7.42763	2.30525	1.34789
H	5.78613	0.954213	1.62514
C	8.85643	1.87973	-0.550617
H	8.3038	0.206827	-1.78627
H	0.085219	2.64423	5.57297
H	-2.6078	6.65892	-2.21104
C	0.802692	-1.56256	-4.16114
H	1.14901	-3.25614	-2.87065
H	0.241045	0.23557	-5.21337
C	7.43572	-4.63505	1.89513
H	8.35582	-3.18342	3.19764
H	6.4323	-5.83128	0.405363
C	8.53893	2.64445	0.573638
H	7.17266	2.89701	2.22356
H	9.71659	2.1395	-1.16219
H	1.43656	-1.93524	-4.96164
H	7.76322	-5.48986	2.48104
H	9.15036	3.50189	0.842267
C	-3.54361	-1.42188	-0.991584
C	-4.02332	-1.67184	-2.29527
C	-3.29698	-2.55296	-0.176746
C	-4.26448	-2.96558	-2.75703
H	-4.24437	-0.828265	-2.94311
C	-3.53021	-3.85292	-0.628887
H	-2.93953	-2.41478	0.841677
C	-4.01304	-4.05976	-1.92478
H	-4.64482	-3.12431	-3.76346
H	-3.33493	-4.70278	0.021748
H	-4.19695	-5.07022	-2.28247
B	-4.60559	0.133691	-0.132792
O	-5.0899	0.916861	-1.17523
O	-3.64546	0.744939	0.759142
O	-5.69018	-0.59685	0.507551
H	-4.40518	1.53143	-1.47613
H	-3.67888	0.226394	1.59986
C	-5.62669	-1.10936	1.73
C	-6.89731	-1.86255	2.13569
O	-4.65287	-0.984219	2.47398
C	-6.70442	-2.48566	3.52657
C	-7.18616	-2.96164	1.08943
C	-8.06683	-0.850576	2.16163
H	-5.87985	-3.20572	3.528
H	-7.6191	-3.00905	3.82805
H	-6.47815	-1.72259	4.27731
H	-6.35745	-3.67564	1.02475
H	-8.0898	-3.51326	1.37477
H	-7.33899	-2.53098	0.096583
H	-8.99333	-1.3655	2.44182
H	-7.8884	-0.055963	2.89593
H	-8.20952	-0.387417	1.1813
12
Pd	-1.93825	-0.394687	-0.48717
P	-0.425347	1.5226	-0.157458
C	-3.22901	-1.94182	-0.839914
C	1.31541	1.39218	-0.81087
C	-1.10824	2.99057	-1.04517
C	-0.191439	2.13536	1.56601
C	-0.630417	-1.48103	-1.55606
C	-4.07256	-1.95016	-1.96441
C	-3.38018	-2.98064	0.095148
C	2.2079	0.453216	0.015919
H	1.2307	0.999397	-1.83087
H	1.75884	2.39459	-0.869457
C	-2.18893	3.69834	-0.484324
C	-0.663222	3.35578	-2.32572
C	0.339272	3.40486	1.84983
C	-0.521966	1.2844	2.63101
C	0.099069	-2.53008	-0.975278
C	-0.365472	-1.15203	-2.89538
C	-5.0412	-2.94522	-2.13984
H	-3.9741	-1.17835	-2.72471
C	-4.34728	-3.97765	-0.074075
H	-2.73337	-3.02618	0.969463
C	3.58826	0.260967	-0.633211
H	1.71884	-0.523082	0.112553
H	2.32851	0.85591	1.02987
C	-2.7983	4.74232	-1.18331
H	-2.54457	3.43789	0.508611
C	-1.27493	4.40115	-3.02271
H	0.163635	2.82741	-2.78972
C	0.534284	3.81079	3.16974
H	0.590833	4.08132	1.03724
C	-0.324081	1.69046	3.95294
H	-0.93384	0.300868	2.41939
C	1.08989	-3.2034	-1.69864
H	-0.107318	-2.83513	0.04747
C	0.623722	-1.82796	-3.62033
H	-0.935283	-0.366161	-3.38654
C	-5.18196	-3.96437	-1.19483
H	-5.67851	-2.92871	-3.0218
H	-4.4402	-4.77141	0.664882
C	4.502	-0.656809	0.191664
H	3.45798	-0.165885	-1.63631
H	4.06974	1.23913	-0.769186
C	-2.34341	5.09663	-2.45649
H	-3.62781	5.27934	-0.731039
H	-0.912482	4.66955	-4.01144
C	0.202916	2.95379	4.22342
H	0.943209	4.79623	3.3771
H	-0.585413	1.02109	4.76803
C	1.36097	-2.8521	-3.02303
H	1.64382	-4.01202	-1.22584
H	0.811563	-1.55476	-4.65682
H	-5.92392	-4.74689	-1.33661
P	6.14739	-0.999861	-0.648328
H	4.02857	-1.64045	0.306663
H	4.64405	-0.263211	1.20675
H	-2.81893	5.90777	-3.00061
H	0.353751	3.27266	5.25133
H	2.12811	-3.37779	-3.58579
C	6.936	-2.07346	0.645797
C	7.05473	0.606403	-0.467768
C	7.7577	-1.60847	1.68372
C	6.68873	-3.45423	0.556726
C	6.76771	1.59379	0.489573
C	8.09076	0.853634	-1.3845
C	8.30518	-2.49733	2.61154
H	7.97771	-0.548398	1.76694
C	7.22381	-4.34148	1.49128
H	6.07683	-3.83794	-0.257066
C	7.49639	2.78467	0.532154
H	5.97125	1.43844	1.21192
C	8.82818	2.03755	-1.33747
H	8.31485	0.110263	-2.14596
C	8.03652	-3.86437	2.52184
H	8.9426	-2.11923	3.40713
H	7.01617	-5.40521	1.40731
C	8.5306	3.0082	-0.378956
H	7.25689	3.53701	1.2796
H	9.62781	2.20562	-2.05425
H	8.46352	-4.55412	3.24519
H	9.09726	3.93504	-0.344977
O	-3.63399	0.771961	0.734534
B	-4.79776	0.977842	0.02371
H	-3.85788	0.191873	1.50372
O	-4.85982	1.77543	-1.06417
O	-6.01575	0.401934	0.424901
H	-4.00033	2.18029	-1.26588
C	-6.14494	-0.413681	1.49869
C	-7.55562	-0.970694	1.65749
O	-5.22348	-0.636686	2.26973
C	-7.55188	-2.04207	2.75931
C	-8.03205	-1.57591	0.318674
C	-8.47786	0.207914	2.05634
H	-6.8893	-2.87282	2.49675
H	-8.56534	-2.43726	2.89066
H	-7.21266	-1.63248	3.71523
H	-7.36861	-2.38149	-0.012684
H	-9.03838	-1.99035	0.449371
H	-8.06877	-0.819497	-0.469548
H	-9.50311	-0.159274	2.17744
H	-8.16487	0.655082	3.00703
H	-8.48043	0.987387	1.28846
13
Pd	-0.018803	0.433988	-0.213121
P	-1.88918	-0.98716	0.5218
C	1.3267	1.87333	-0.846155
C	-1.50046	-2.73501	1.07804
C	-2.74315	-0.334515	2.02181
C	-3.26186	-1.24383	-0.68537
C	-1.36317	1.81341	-0.959309
C	1.94965	1.82106	-2.10355
C	1.66661	2.94252	-0.000904
C	-0.437769	-3.44861	0.207818
H	-1.15609	-2.64139	2.11343
H	-2.43488	-3.30463	1.12348
C	-4.02522	-0.758627	2.40641
C	-2.05175	0.567301	2.8449
C	-3.4349	-2.46218	-1.36193
C	-4.1259	-0.177178	-0.98994
C	-1.99566	2.75824	-0.135436
C	-1.70219	1.81111	-2.32211
C	2.89372	2.77999	-2.49104
H	1.70524	1.02518	-2.80295
C	2.60401	3.90702	-0.383749
H	1.19358	3.03547	0.9743
C	0.901323	-3.7009	0.922885
H	-0.248328	-2.8773	-0.709257
H	-0.826827	-4.41963	-0.123588
C	-4.59823	-0.29311	3.59025
H	-4.58244	-1.44404	1.77405
C	-2.6244	1.02968	4.03173
H	-1.06678	0.914599	2.54214
C	-4.45002	-2.61567	-2.30912
H	-2.78044	-3.30401	-1.15991
C	-5.144	-0.337058	-1.92929
H	-4.00263	0.781769	-0.498001
C	-2.94902	3.64811	-0.645761
H	-1.75387	2.80843	0.923663
C	-2.6504	2.69978	-2.83883
H	-1.21949	1.11098	-3.0005
C	3.22758	3.82775	-1.63092
H	3.36218	2.70909	-3.47114
H	2.84425	4.72368	0.294515
C	1.56157	-2.48618	1.59901
H	1.60411	-4.1339	0.201359
H	0.75096	-4.4623	1.70129
C	-3.89856	0.600194	4.40575
H	-5.59294	-0.626033	3.875
H	-2.07881	1.73186	4.65653
C	-5.3101	-1.55475	-2.59247
H	-4.56758	-3.56765	-2.82041
H	-5.80114	0.499789	-2.14876
C	-3.28337	3.62106	-2.00126
H	-3.42553	4.36657	0.018872
H	-2.89172	2.67317	-3.89986
H	3.95568	4.57726	-1.93228
P	1.86177	-0.983296	0.511457
H	2.52377	-2.79881	2.0215
H	0.947727	-2.14345	2.44021
H	-4.34854	0.963932	5.32574
H	-6.10195	-1.67424	-3.32722
H	-4.01927	4.31475	-2.40115
C	3.1488	-0.096851	1.49487
C	2.81595	-1.73709	-0.87838
C	4.08498	0.725229	0.845385
C	3.1691	-0.159422	2.89792
C	2.22799	-1.80061	-2.14996
C	4.08422	-2.31024	-0.688961
C	5.02908	1.44192	1.58036
H	4.07315	0.814704	-0.235765
C	4.11153	0.56461	3.63125
H	2.45145	-0.772872	3.4339
C	2.88852	-2.42756	-3.20934
H	1.25283	-1.34695	-2.30679
C	4.74527	-2.93314	-1.74755
H	4.56289	-2.25867	0.285052
C	5.04793	1.36336	2.97421
H	5.74344	2.0722	1.05812
H	4.1128	0.499228	4.71625
C	4.14784	-2.99417	-3.00959
H	2.42117	-2.46537	-4.18968
H	5.72808	-3.36902	-1.58812
H	5.78303	1.92517	3.54436
H	4.66534	-3.47798	-3.83373
TS14
Pd	-0.017769	0.414547	-0.126201
P	-1.91155	-1.06192	0.434027
C	-1.52023	-2.85883	0.792772
C	-2.80453	-0.587321	1.98186
C	-3.27101	-1.17158	-0.809631
C	-0.478065	-3.46221	-0.180855
H	-1.1459	-2.87243	1.82221
H	-2.44837	-3.44103	0.806502
C	-4.10904	-1.01879	2.27096
C	-2.12604	0.196061	2.92828
C	-3.98959	-0.001349	-1.1142
C	-3.57381	-2.34628	-1.51661
C	0.869543	-3.82278	0.46984
H	-0.295758	-2.7741	-1.01537
H	-0.883998	-4.37546	-0.634037
C	-4.71583	-0.679904	3.48079
H	-4.656	-1.61258	1.54391
C	-2.73162	0.53051	4.14159
H	-1.12271	0.550564	2.70289
C	-4.99791	-0.017424	-2.07656
H	-3.76001	0.927141	-0.600575
C	-4.578	-2.35677	-2.48834
H	-3.03104	-3.26532	-1.31977
C	1.56957	-2.71739	1.28146
H	1.55049	-4.17271	-0.315467
H	0.719576	-4.67514	1.1477
C	-4.02769	0.093328	4.41942
H	-5.72723	-1.01861	3.69047
H	-2.19399	1.13944	4.86381
C	-5.2967	-1.19445	-2.76741
H	-5.54183	0.897983	-2.29279
H	-4.79787	-3.27755	-3.0228
P	1.8761	-1.09022	0.395149
H	2.52746	-3.10874	1.64457
H	0.975389	-2.46778	2.16924
H	-4.50283	0.358284	5.36035
H	-6.07967	-1.20345	-3.52116
C	2.82491	-1.65147	-1.09035
C	3.18962	-0.34617	1.45959
C	2.23675	-1.50933	-2.35561
C	4.09445	-2.24545	-0.997107
C	3.35163	-0.684309	2.81335
C	4.00375	0.665384	0.920594
C	2.89513	-1.95972	-3.50264
H	1.26199	-1.03393	-2.43407
C	4.75379	-2.69222	-2.14228
H	4.57551	-2.34548	-0.027761
C	4.31351	-0.044789	3.59937
H	2.73262	-1.45047	3.26944
C	4.96792	1.29644	1.70525
H	3.88308	0.966556	-0.115468
C	4.15415	-2.55184	-3.39726
H	2.427	-1.84092	-4.47632
H	5.73725	-3.1472	-2.05643
C	5.12879	0.943118	3.04698
H	4.42535	-0.325285	4.64372
H	5.58635	2.07424	1.26572
H	4.67049	-2.89813	-4.28876
H	5.87886	1.43827	3.65806
C	-0.991673	2.1604	-0.825426
C	-1.44158	2.18183	-2.16201
C	-1.70507	2.94688	0.104947
C	-2.54232	2.94725	-2.54896
H	-0.913439	1.60701	-2.91822
C	-2.8101	3.70653	-0.279723
H	-1.39058	2.9706	1.14486
C	-3.23667	3.717	-1.61207
H	-2.85743	2.94113	-3.5903
H	-3.33852	4.29734	0.465761
H	-4.08767	4.32174	-1.9144
C	0.981207	2.20983	-0.650233
C	1.4367	3.03559	0.398579
C	1.69498	2.26612	-1.86679
C	2.54213	3.87226	0.241314
H	0.908259	3.04112	1.34829
C	2.8046	3.09717	-2.02278
H	1.37359	1.66186	-2.71082
C	3.2358	3.91187	-0.970835
H	2.86093	4.49769	1.07248
H	3.33113	3.11292	-2.97494
H	4.08969	4.57216	-1.09833
15
Pd	0.418424	-0.300792	-0.59258
P	2.58579	0.023047	0.286017
P	-0.719203	-2.06853	0.513417
C	2.96989	-1.34252	1.51428
C	4.07181	-0.084741	-0.819052
C	2.8781	1.56096	1.27671
C	0.445	-3.2955	1.33953
C	-1.71219	-3.20637	-0.559192
C	-1.90645	-1.67774	1.87897
C	1.87404	-1.47662	2.60099
H	3.041	-2.25249	0.907085
H	3.96219	-1.20516	1.95936
C	3.99281	-0.964689	-1.91246
C	5.25535	0.645431	-0.632144
C	2.1654	2.71264	0.903446
C	3.74464	1.64022	2.3794
C	1.13607	-2.82833	2.63619
H	1.19997	-3.53552	0.581158
H	-0.095096	-4.22784	1.54699
C	-1.0971	-4.24737	-1.27643
C	-3.07894	-2.96445	-0.785035
C	-2.58024	-2.66976	2.61227
C	-2.12705	-0.331678	2.20459
H	1.13126	-0.678273	2.48519
H	2.32486	-1.31862	3.58838
C	5.07255	-1.12841	-2.78042
H	3.07023	-1.51557	-2.08448
C	6.33139	0.492537	-1.50978
H	5.33841	1.3415	0.197035
C	2.32777	3.91162	1.59956
H	1.4726	2.65897	0.067794
C	3.90152	2.83719	3.08155
H	4.30501	0.766971	2.7004
H	0.387037	-2.78188	3.43645
H	1.84501	-3.61699	2.92713
C	-1.82592	-5.02799	-2.17571
H	-0.040112	-4.45657	-1.13777
C	-3.80663	-3.74516	-1.68372
H	-3.58122	-2.16721	-0.244237
C	-3.44784	-2.32165	3.64723
H	-2.43694	-3.71879	2.36565
C	-2.99831	0.01839	3.24
H	-1.61294	0.439252	1.63569
C	6.24611	-0.396936	-2.5821
H	4.99317	-1.81695	-3.61796
H	7.23863	1.07095	-1.35336
C	3.19558	3.97684	2.6914
H	1.76879	4.79244	1.2941
H	4.57447	2.87781	3.93441
C	-3.18425	-4.78188	-2.38278
H	-1.32916	-5.83161	-2.71374
H	-4.86432	-3.54398	-1.83479
C	-3.65774	-0.975705	3.96318
H	-3.96279	-3.09906	4.20606
H	-3.16149	1.06641	3.47663
H	7.0849	-0.513874	-3.26331
H	3.31698	4.9077	3.23924
H	-3.75139	-5.38997	-3.08235
H	-4.3359	-0.705809	4.76861
C	0.153532	0.977074	-2.66194
C	0.218613	2.37908	-2.47346
C	-1.06691	0.308846	-2.40032
H	0.961474	0.466973	-3.17741
C	-0.877192	3.08393	-2.01053
H	1.13738	2.90583	-2.7202
C	-2.17816	1.05012	-1.93444
H	-1.21261	-0.720263	-2.71502
C	-2.10323	2.42556	-1.7236
H	-0.818733	4.16399	-1.90707
H	-3.10557	0.523091	-1.72752
C	-3.27475	3.19286	-1.22987
C	-4.58159	2.87268	-1.63967
C	-3.11148	4.26572	-0.335009
C	-5.68017	3.59105	-1.16983
H	-4.73249	2.06813	-2.35405
C	-4.20933	4.98732	0.133052
H	-2.11468	4.5198	0.014949
C	-5.50027	4.65323	-0.280937
H	-6.67906	3.32727	-1.50821
H	-4.05569	5.80785	0.829573
H	-6.35619	5.21522	0.083208
16
C	-0.742934	3.9e-05	5.1e-05
C	-1.46592	1.13804	-0.397322
C	-1.46586	-1.13799	0.397401
C	-2.86035	1.13868	-0.397
H	-0.928352	2.02027	-0.733826
C	0.74294	0.00014	4.7e-05
C	-2.86029	-1.1387	0.396984
H	-0.928301	-2.0202	0.73398
C	-3.56439	-4.2e-05	-3.4e-05
H	-3.3975	2.02803	-0.716312
C	1.46591	1.13802	0.397351
C	1.46585	-1.138	-0.397389
H	-3.3974	-2.02809	0.716275
H	-4.65102	-8.1e-05	-7.6e-05
C	2.86046	1.13862	0.396955
H	0.928534	2.02035	0.733917
C	2.86019	-1.13874	-0.397038
H	0.928103	-2.02012	-0.733883
C	3.5644	-3.8e-05	-2e-06
H	3.3975	2.02805	0.716245
H	3.3974	-2.02809	-0.716283
H	4.65104	-0.000307	-6.5e-05
TS17
C	2.11191	0.743398	-0.039475
C	1.26072	1.73594	-0.847372
C	3.50804	0.5474	-0.652139
P	-0.491515	1.87369	-0.239755
H	1.20095	1.41386	-1.89421
H	1.72235	2.73134	-0.830624
H	1.60403	-0.226764	0.008398
H	2.20869	1.09939	0.994129
C	4.35402	-0.465467	0.133413
H	3.40319	0.201629	-1.68927
H	4.02857	1.51355	-0.698708
C	-0.313789	2.42782	1.50709
C	-1.18096	3.3423	-1.10861
Pd	-2.02663	0.089712	-0.546773
P	6.0182	-0.810594	-0.665029
H	3.84059	-1.43544	0.154794
H	4.4703	-0.155489	1.18033
C	0.12652	3.72314	1.82532
C	-0.597023	1.52935	2.54596
C	-2.45042	3.80485	-0.712384
C	-0.53182	3.97107	-2.18056
C	-0.900116	-0.708328	-1.98708
C	6.69073	-2.04228	0.551756
C	6.99767	0.71629	-0.281642
C	0.286236	4.10584	3.15677
H	0.330976	4.43744	1.03223
C	-0.43609	1.91415	3.87882
H	-0.951163	0.529715	2.30808
C	-3.04279	4.88338	-1.36731
H	-2.97741	3.31109	0.099364
C	-1.13318	5.04875	-2.83665
H	0.439236	3.62524	-2.51886
C	-0.05173	-1.92339	-1.72908
O	-0.919258	-0.177016	-3.08047
C	7.30731	-1.70653	1.76715
C	6.55474	-3.40101	0.222814
C	6.66043	1.67448	0.688388
C	8.15291	0.933609	-1.05278
C	0.005679	3.20183	4.18519
H	0.623675	5.11167	3.39228
H	-0.664393	1.21033	4.67441
C	-2.38546	5.5087	-2.43099
H	-4.02243	5.23057	-1.05048
H	-0.619048	5.52465	-3.66734
C	0.038803	-2.51423	-0.462939
C	0.689024	-2.45916	-2.79605
C	7.7644	-2.70192	2.63255
H	7.43934	-0.662425	2.03616
C	7.00164	-4.39778	1.09216
H	6.10021	-3.67851	-0.725746
C	7.45526	2.80648	0.885764
H	5.77249	1.54558	1.30053
C	8.95546	2.05636	-0.849218
H	8.42107	0.21505	-1.82392
H	0.125065	3.50413	5.22212
H	-2.85128	6.34581	-2.94375
C	0.86248	-3.62219	-0.260679
H	-0.540412	-2.09853	0.356267
C	1.50698	-3.56772	-2.59512
H	0.605809	-1.98902	-3.77085
C	7.60942	-4.0496	2.29972
H	8.24298	-2.42427	3.56846
H	6.88575	-5.44414	0.821174
C	8.60656	2.99885	0.120581
H	7.17439	3.53688	1.6405
H	9.84676	2.20048	-1.45434
C	1.5964	-4.14993	-1.32608
H	0.928546	-4.0763	0.72434
H	2.07673	-3.97939	-3.42399
H	7.96715	-4.82311	2.97428
H	9.22439	3.87951	0.274879
H	2.23551	-5.015	-1.16905
C	-3.60883	-1.42473	-0.813998
C	-3.98121	-1.81991	-2.11817
C	-3.49765	-2.45398	0.152356
C	-4.25225	-3.15057	-2.43788
H	-4.09188	-1.05672	-2.88372
C	-3.7658	-3.78922	-0.155344
H	-3.2327	-2.20006	1.17663
C	-4.14237	-4.13882	-1.45547
H	-4.54934	-3.41995	-3.44889
H	-3.67948	-4.55634	0.611343
H	-4.35308	-5.17717	-1.70089
B	-4.63578	0.273906	-0.239727
O	-4.97811	0.952539	-1.40479
O	-3.73503	0.937068	0.674865
O	-5.82114	-0.327332	0.362426
H	-4.23497	1.48731	-1.71987
H	-3.86149	0.502738	1.5515
C	-5.90705	-0.702916	1.63132
C	-7.26097	-1.32892	1.98363
O	-4.9996	-0.560773	2.45208
C	-7.25763	-1.76709	3.45585
C	-7.50327	-2.54477	1.06137
C	-8.36145	-0.269751	1.74363
H	-6.47882	-2.51221	3.64651
H	-8.22761	-2.20747	3.71439
H	-7.07373	-0.919228	4.12277
H	-6.7247	-3.30481	1.19206
H	-8.46999	-3.00283	1.30216
H	-7.51059	-2.24667	0.009697
H	-9.34289	-0.697204	1.98078
H	-8.2133	0.608105	2.38378
H	-8.3686	0.061791	0.701716
18
C	1.30389	0.337019	0.024075
C	1.45447	-0.926694	0.616433
C	2.43446	0.984288	-0.501009
C	2.70948	-1.53531	0.668995
H	0.596863	-1.4228	1.05935
C	-1.9e-05	1.08028	0.000129
C	3.68163	0.367681	-0.465708
H	2.31036	1.97311	-0.930566
C	3.82169	-0.894752	0.120065
H	2.81805	-2.50781	1.14143
C	-1.30388	0.336969	-0.024031
O	-3.1e-05	2.30684	0.000265
H	4.54743	0.870991	-0.887441
H	4.79669	-1.37371	0.153939
C	-2.4346	0.984348	0.500703
C	-1.45433	-0.926853	-0.616137
C	-3.68174	0.367757	0.465247
H	-2.31052	1.97324	0.930105
C	-2.70935	-1.53552	-0.668775
H	-0.596673	-1.42308	-1.05883
C	-3.82167	-0.894844	-0.120261
H	-4.54767	0.871114	0.88667
H	-2.81776	-2.50816	-1.14096
H	-4.79668	-1.37379	-0.154175
19
Pd	-0.491262	1.48566	0.240535
P	-2.02322	-0.231002	-0.113111
C	0.726741	3.33199	0.629612
C	-1.49687	-1.54294	-1.36493
C	-2.33164	-1.23543	1.45896
C	-3.65685	0.409832	-0.827874
C	1.53653	2.30725	1.16805
C	0.977982	3.78834	-0.687552
H	0.01349	3.85836	1.25966
C	-0.20419	-2.2599	-0.915572
C	-1.2913	-0.912	-2.76009
H	-2.29681	-2.29405	-1.43814
C	-3.38324	-2.36256	1.42057
C	-2.549	-0.339382	2.6983
H	-1.34879	-1.70967	1.59995
C	-4.6986	-0.607382	-1.34057
C	-4.33278	1.45257	0.088335
H	-3.29044	0.965338	-1.70474
C	2.62814	1.80461	0.413948
H	1.43929	1.99787	2.20276
C	2.05859	3.29193	-1.41548
H	0.349025	4.56751	-1.10911
C	0.279631	-3.28549	-1.9553
H	-0.356131	-2.76814	0.043595
H	0.578075	-1.50554	-0.749553
C	-0.804905	-1.93945	-3.79647
H	-2.21921	-0.450764	-3.11792
H	-0.55314	-0.102022	-2.67179
C	-3.34035	-3.19869	2.7134
H	-3.23147	-3.01396	0.551214
H	-4.38524	-1.92643	1.31771
C	-2.51185	-1.16986	3.99225
H	-1.78333	0.445434	2.72375
H	-3.52034	0.168192	2.62659
C	-5.84576	0.108989	-2.07687
H	-4.23715	-1.33988	-2.01253
H	-5.11704	-1.17314	-0.499683
C	-5.48077	2.16883	-0.643155
H	-3.58922	2.17898	0.43902
H	-4.73669	0.953947	0.980179
C	2.89245	2.3145	-0.861294
C	3.47528	0.775199	1.0541
H	2.25976	3.67037	-2.41357
C	0.476552	-2.64646	-3.33599
H	1.21393	-3.74575	-1.60856
H	-0.457681	-4.0984	-2.03498
H	-0.64165	-1.43954	-4.76008
H	-1.59255	-2.68941	-3.96425
C	-3.52882	-2.32071	3.95989
H	-4.11024	-3.98043	2.67663
H	-2.37154	-3.71594	2.77568
H	-2.70016	-0.520543	4.85693
H	-1.50059	-1.58156	4.12544
C	-6.51283	1.17162	-1.19107
H	-6.58724	-0.626662	-2.41475
H	-5.44731	0.589835	-2.98276
H	-5.96492	2.88484	0.033459
H	-5.0647	2.75619	-1.47515
H	3.74415	1.9428	-1.4194
O	4.46035	0.286407	0.186806
O	3.33512	0.3393	2.16906
H	0.779893	-3.40476	-4.06929
H	1.29537	-1.91373	-3.28299
H	-3.44554	-2.92963	4.86919
H	-4.54718	-1.90365	3.95551
H	-7.29344	1.70019	-1.75317
H	-7.01687	0.674573	-0.348664
C	5.70379	-0.090977	0.688061
C	6.36333	-1.13716	-0.211838
O	6.17437	0.395983	1.6801
C	7.76522	-1.44136	0.339905
C	6.4645	-0.590188	-1.65357
C	5.49218	-2.41424	-0.196174
H	8.38983	-0.542787	0.354226
H	8.25525	-2.19411	-0.287861
H	7.71318	-1.82323	1.36379
H	7.05854	0.330493	-1.68885
H	6.95772	-1.33205	-2.29217
H	5.47668	-0.380335	-2.07344
H	5.38723	-2.81008	0.820179
H	5.96407	-3.18721	-0.813691
H	4.49176	-2.2193	-0.593638
20
Pd	0.878608	0.28356	-0.406164
C	1.09537	-1.50472	-1.24952
O	2.87449	1.1091	-0.726527
C	2.22501	-2.35632	-0.731039
O	0.432158	-1.85639	-2.20414
C	2.55656	2.23899	-0.218368
C	3.00633	-1.98869	0.37346
C	2.48276	-3.57445	-1.38413
C	3.58982	3.37349	-0.161091
O	1.3869	2.43647	0.23513
C	4.02681	-2.82807	0.820402
H	2.8255	-1.03758	0.863748
C	3.5018	-4.40976	-0.936072
H	1.87047	-3.84329	-2.23889
C	4.94943	2.9127	-0.707979
C	3.04417	4.54563	-1.00716
C	3.72815	3.82322	1.3094
C	4.27528	-4.03794	0.168443
H	4.63244	-2.53444	1.67341
H	3.69603	-5.35001	-1.44542
H	4.86768	2.58183	-1.74761
H	5.67049	3.73845	-0.662778
H	5.3484	2.07563	-0.126326
H	2.94012	4.25695	-2.06001
H	3.73154	5.39907	-0.958004
H	2.06406	4.86522	-0.641242
H	4.12285	3.01318	1.93492
H	4.42018	4.6712	1.3817
H	2.7591	4.12663	1.71565
H	5.07221	-4.68948	0.517665
P	-1.33478	-0.113214	0.1718
C	-1.59851	-1.38489	1.53085
C	-1.93701	1.50767	0.924173
C	-2.39932	-0.688803	-1.25755
C	-0.746955	-1.03951	2.77364
C	-1.3102	-2.82882	1.06428
H	-2.65902	-1.33032	1.81536
C	-3.26645	1.47114	1.70979
C	-1.93752	2.67675	-0.086492
H	-1.12992	1.72258	1.64009
C	-3.90267	-0.882897	-0.969129
C	-2.18987	0.140866	-2.5447
H	-1.96204	-1.67386	-1.46879
C	-0.951146	-2.06056	3.90607
H	-0.98586	-0.03434	3.1403
H	0.312358	-1.021	2.48231
C	-1.52248	-3.84052	2.20419
H	-1.94909	-3.09816	0.215586
H	-0.273229	-2.89819	0.712636
C	-3.51467	2.81441	2.4217
H	-3.26704	0.664934	2.45212
H	-4.09843	1.26807	1.02351
C	-2.17812	4.01415	0.633374
H	-0.984769	2.71302	-0.623096
H	-2.73418	2.52316	-0.826477
C	-4.6008	-1.55495	-2.16606
H	-4.05983	-1.48452	-0.065379
H	-4.37179	0.092662	-0.785059
C	-2.88761	-0.535721	-3.73658
H	-1.11982	0.245391	-2.74683
H	-2.60007	1.14986	-2.41472
C	-0.672921	-3.49408	3.43408
H	-0.302497	-1.80206	4.75261
H	-1.98596	-1.99312	4.27384
H	-1.28356	-4.84932	1.84496
H	-2.5856	-3.85224	2.48738
C	-3.48244	3.99679	1.4428
H	-4.47688	2.7781	2.9488
H	-2.74182	2.95878	3.19094
H	-2.19746	4.82826	-0.102158
H	-1.32818	4.2151	1.30041
C	-4.38198	-0.767228	-3.46628
H	-5.67333	-1.65979	-1.9571
H	-4.20354	-2.5735	-2.28606
H	-2.75512	0.077327	-4.63703
H	-2.39444	-1.49728	-3.93674
H	-0.867865	-4.20678	4.24537
H	0.39196	-3.59193	3.1777
H	-3.60836	4.94114	1.9875
H	-4.33622	3.91787	0.752939
H	-4.84567	-1.29472	-4.30953
H	-4.89122	0.205181	-3.38817
TS21
P	1.4064	0.047039	0.127896
C	1.6058	1.48684	-1.05683
C	1.7513	0.752685	1.83396
C	2.90897	2.30579	-0.950884
C	1.30893	1.10849	-2.52487
H	0.768108	2.12259	-0.739113
C	2.72084	-1.28254	-0.100571
Pd	-0.785541	-0.880468	-0.054207
C	1.59144	-0.330044	2.92591
C	0.848533	1.96813	2.14744
H	2.79869	1.08911	1.83699
C	2.83305	3.56457	-1.83385
H	3.10925	2.59386	0.087752
H	3.75944	1.6934	-1.2777
C	1.24267	2.36796	-3.40526
H	0.359746	0.566689	-2.58318
H	2.09612	0.446858	-2.9098
C	4.1913	-0.884563	0.149821
C	2.59751	-2.05226	-1.4341
H	2.43533	-1.99177	0.691281
C	-0.737396	-2.67529	0.457495
C	1.86483	0.236676	4.32982
H	2.26362	-1.17664	2.74052
H	0.566619	-0.723615	2.88686
C	1.12859	2.52559	3.55438
H	1.008	2.76442	1.41038
H	-0.204846	1.67072	2.06963
C	2.5213	3.21174	-3.29564
H	3.77692	4.12071	-1.76615
H	2.04843	4.22949	-1.44434
H	1.06544	2.07844	-4.44886
H	0.37668	2.97056	-3.09733
C	5.09695	-2.12992	0.15622
H	4.3002	-0.349338	1.10008
H	4.52916	-0.200701	-0.6393
C	3.49546	-3.30108	-1.42602
H	1.554	-2.33517	-1.61602
H	2.89893	-1.40256	-2.26563
O	-0.466318	-3.74046	0.839876
C	0.972844	1.44706	4.63443
H	1.71194	-0.552485	5.07701
H	2.92183	0.534404	4.40153
H	0.44963	3.36434	3.75162
H	2.15067	2.93273	3.59287
H	2.42706	4.12656	-3.8943
H	3.36644	2.64734	-3.71807
C	4.96138	-2.9406	-1.14135
H	6.14047	-1.82685	0.310037
H	4.82651	-2.76521	1.01241
H	3.41165	-3.82312	-2.38755
H	3.13299	-3.99953	-0.657787
H	1.21456	1.85772	5.62305
H	-0.077036	1.12383	4.67345
H	5.57352	-3.84952	-1.08603
H	5.35654	-2.34811	-1.97999
C	-2.54815	-2.18183	-0.150843
C	-2.88699	-2.75383	-1.38341
C	-3.53057	-1.96337	0.823351
C	-4.2164	-3.08705	-1.65142
H	-2.12046	-2.94005	-2.13116
C	-4.8578	-2.29915	0.548282
H	-3.26834	-1.50495	1.77079
C	-5.20008	-2.85931	-0.685617
H	-4.48254	-3.52498	-2.61009
H	-5.62557	-2.1176	1.29594
H	-6.23414	-3.12178	-0.893463
C	-2.3125	1.49698	0.067868
C	-3.19133	2.70041	-0.35834
O	-1.58689	0.947399	-0.849783
O	-2.348	1.1086	1.25134
C	-2.96001	3.0985	-1.82377
C	-2.86656	3.88633	0.572732
C	-4.66395	2.2816	-0.15433
H	-1.92196	3.404	-1.99509
H	-3.61079	3.9402	-2.09458
H	-3.17315	2.265	-2.49954
H	-3.52529	4.73683	0.35608
H	-1.83076	4.22388	0.438105
H	-2.99608	3.59787	1.61945
H	-4.92695	1.43698	-0.802788
H	-5.3358	3.11536	-0.395056
H	-4.83594	1.98051	0.883101
TS22
P	1.85193	-0.865528	0.034108
C	1.65943	-2.00761	-1.45019
C	2.1684	-2.03052	1.48104
C	2.87436	-2.88743	-1.81146
C	1.11017	-1.29024	-2.70485
H	0.853175	-2.67018	-1.10489
C	3.43746	0.152742	-0.090575
Pd	-0.218415	0.297478	0.343797
C	1.06259	-3.09874	1.63687
C	2.33988	-1.23574	2.79714
H	3.11142	-2.55508	1.2704
C	2.51826	-3.89682	-2.91841
H	3.24717	-3.42294	-0.929806
H	3.69573	-2.24951	-2.1641
C	0.757917	-2.30461	-3.80712
H	0.224839	-0.700611	-2.43845
H	1.85388	-0.583332	-3.09352
C	3.52217	0.952909	-1.40908
C	4.77517	-0.574155	0.175692
H	3.29672	0.881585	0.720667
C	0.656951	1.91332	1.11601
C	1.33194	-4.0202	2.83951
H	0.982161	-3.70979	0.730931
H	0.088444	-2.61047	1.76063
C	2.60447	-2.16774	3.99211
H	3.15749	-0.510736	2.71143
H	1.43667	-0.641584	2.98368
C	1.95668	-3.19582	-4.16344
H	3.40584	-4.48776	-3.17866
H	1.77206	-4.60655	-2.5321
H	0.399677	-1.77223	-4.6972
H	-0.075517	-2.93478	-3.46409
C	4.68838	1.95492	-1.37731
H	2.58324	1.4828	-1.59899
H	3.67558	0.258171	-2.2458
C	5.94608	0.426433	0.201602
H	4.74683	-1.1145	1.12732
H	4.95825	-1.3221	-0.605966
C	0.865641	3.15012	0.283457
O	1.00152	1.88302	2.28299
C	1.50368	-3.2257	4.14056
H	0.510236	-4.74089	2.93463
H	2.24353	-4.60703	2.65043
H	2.68912	-1.56948	4.90796
H	3.57402	-2.67048	3.85587
H	1.66802	-3.9377	-4.91851
H	2.74605	-2.5782	-4.61776
C	6.02341	1.25462	-1.0883
H	4.73729	2.49315	-2.33235
H	4.49122	2.70984	-0.602839
H	6.88671	-0.11465	0.366287
H	5.82017	1.10236	1.06014
C	0.490147	3.21478	-1.06388
C	1.46525	4.26873	0.886369
H	1.73353	-3.90231	4.97332
H	0.554226	-2.73071	4.39248
H	6.83439	1.99055	-1.01875
H	6.27406	0.5915	-1.9299
C	0.711751	4.3778	-1.80212
H	0.019279	2.35034	-1.52228
C	1.68471	5.42988	0.149825
H	1.74548	4.20371	1.93303
C	1.30856	5.4859	-1.1964
H	0.415303	4.42148	-2.84669
H	2.1464	6.29322	0.621937
H	1.47889	6.39292	-1.77076
C	-2.22811	1.18647	0.592091
C	-2.54995	1.9116	1.76082
C	-2.70917	1.71409	-0.63038
C	-3.3203	3.07408	1.72269
H	-2.21222	1.53493	2.72292
C	-3.48177	2.8763	-0.682544
H	-2.50556	1.18584	-1.55957
C	-3.78649	3.56019	0.497813
H	-3.55883	3.6017	2.64344
H	-3.84327	3.2511	-1.6379
H	-4.38812	4.46551	0.463531
B	-2.52666	-0.855319	0.874307
O	-2.33782	-1.09758	2.23319
O	-1.6061	-1.4586	-0.056826
O	-3.93824	-0.974723	0.538443
H	-1.40601	-0.98999	2.47069
H	-2.05869	-1.44222	-0.933146
C	-4.40406	-1.15515	-0.691416
C	-5.93442	-1.19613	-0.753258
O	-3.68695	-1.28062	-1.68429
C	-6.38646	-1.3531	-2.21286
C	-6.49061	0.11626	-0.156585
C	-6.42153	-2.39714	0.09002
H	-6.04453	-0.513561	-2.82634
H	-7.48092	-1.39205	-2.26046
H	-5.98796	-2.27054	-2.65664
H	-6.13428	0.988804	-0.715662
H	-7.58609	0.106099	-0.201751
H	-6.18443	0.23629	0.885823
H	-7.51698	-2.4392	0.074369
H	-6.04289	-3.34427	-0.312511
H	-6.09203	-2.30881	1.12894
TS-S1
P	-1.53395	-0.32547	0.067782
C	-2.12575	0.082017	1.80517
C	-2.32416	-2.00173	-0.315191
C	-1.65806	1.48586	2.25194
C	-1.63464	-0.976877	2.81907
H	-3.2258	0.068995	1.79189
C	-2.40514	0.879203	-1.10694
Pd	0.768162	-0.695005	-0.314733
C	-3.86153	-2.09868	-0.238084
C	-1.82029	-2.55209	-1.66847
H	-1.90655	-2.65367	0.465321
C	-2.14305	1.81238	3.67502
H	-0.563893	1.51073	2.23029
H	-2.01396	2.2557	1.55838
C	-2.10162	-0.648843	4.24899
H	-1.99523	-1.97537	2.54449
H	-0.537727	-1.00983	2.78875
C	-1.46987	2.03414	-1.52776
C	-3.77753	1.43073	-0.658022
H	-2.57522	0.263574	-2.00415
C	1.93722	0.653928	0.894908
C	-4.34178	-3.54414	-0.465622
H	-4.22805	-1.73438	0.729225
H	-4.30822	-1.4571	-1.00943
C	-2.3091	-3.99065	-1.91024
H	-0.72243	-2.5196	-1.70141
H	-2.17578	-1.90934	-2.48729
C	-1.6663	0.757296	4.68235
H	-1.78265	2.80769	3.96592
H	-3.24271	1.86164	3.68811
H	-1.70674	-1.40186	4.94304
H	-3.19874	-0.722309	4.29926
C	-2.10987	2.91565	-2.61262
H	-0.517086	1.62723	-1.88306
H	-1.22889	2.65318	-0.653093
C	-4.41214	2.30147	-1.75883
H	-4.46191	0.619714	-0.389651
H	-3.65312	2.04348	0.243485
C	2.0534	1.90438	0.059975
O	1.58361	0.623671	2.05689
C	-3.83709	-4.09932	-1.80504
H	-5.43809	-3.58103	-0.424589
H	-3.97648	-4.18017	0.354112
H	-1.96778	-4.33701	-2.89404
H	-1.84514	-4.65521	-1.16669
H	-2.05198	0.982785	5.68505
H	-0.569899	0.791713	4.74672
C	-3.48291	3.44856	-2.17924
H	-1.4347	3.74569	-2.85612
H	-2.22632	2.32614	-3.53469
H	-5.37386	2.69682	-1.40669
H	-4.63439	1.67334	-2.63453
C	1.65754	3.11164	0.652024
C	2.53067	1.90939	-1.25867
H	-4.15444	-5.14253	-1.92904
H	-4.29819	-3.53218	-2.62756
H	-3.94094	4.03186	-2.98832
H	-3.35363	4.13697	-1.33084
C	1.72905	4.30531	-0.067001
H	1.31096	3.10073	1.67996
C	2.59963	3.10338	-1.9741
H	2.83265	0.979195	-1.7282
C	2.19651	4.30468	-1.38262
H	1.42607	5.2369	0.40396
H	2.97047	3.09682	-2.99562
H	2.25322	5.23421	-1.94286
C	3.60733	-1.07951	-0.095587
C	5.02451	-1.67282	-0.130077
O	3.43946	-0.102843	0.733287
O	2.69859	-1.53188	-0.825326
C	5.10651	-2.78845	-1.1839
C	6.02542	-0.545574	-0.46564
C	5.33394	-2.24231	1.27337
H	4.87736	-2.40983	-2.18493
H	6.11951	-3.20753	-1.19758
H	4.40165	-3.59604	-0.965055
H	7.04509	-0.947945	-0.478073
H	5.82313	-0.115439	-1.45387
H	5.97677	0.258065	0.274034
H	4.62895	-3.0379	1.54159
H	6.34401	-2.66841	1.28402
H	5.27586	-1.46183	2.037
S2
P	1.92983	0.656831	0.372201
C	1.62992	0.40088	2.20894
C	2.11811	2.51344	0.143577
C	2.75067	0.871874	3.16011
C	1.17069	-1.03065	2.57021
H	0.75937	1.0515	2.37597
C	3.56996	-0.066542	-0.192928
Pd	0.004521	-0.03615	-0.739933
C	0.958186	3.31107	0.782171
C	2.25118	2.8501	-1.36065
H	3.04848	2.80913	0.649494
C	2.2835	0.803824	4.62578
H	3.06904	1.89302	2.91769
H	3.63193	0.228016	3.03808
C	0.715144	-1.1017	4.0378
H	0.346699	-1.33581	1.9163
H	1.992	-1.74008	2.40962
C	3.69855	-1.57332	0.12049
C	4.85167	0.68435	0.231489
H	3.47985	0.025705	-1.2833
C	1.02811	-0.959414	-2.17236
C	1.11031	4.82165	0.529694
H	0.922637	3.13489	1.86366
H	0.001442	2.95877	0.377497
C	2.39713	4.36271	-1.59442
H	3.1032	2.32262	-1.80431
H	1.35993	2.48222	-1.88552
C	1.80412	-0.606138	5.0005
H	3.09947	1.12142	5.28765
H	1.4621	1.51985	4.77391
H	0.433872	-2.13397	4.28131
H	-0.195472	-0.499673	4.15442
C	4.93021	-2.17399	-0.577821
H	2.7941	-2.11016	-0.187491
H	3.80122	-1.71658	1.2044
C	6.0883	0.076566	-0.457511
H	4.78688	1.74689	-0.026037
H	4.98074	0.629321	1.31979
C	0.708276	-2.41188	-2.4001
O	1.77187	-0.352609	-2.91805
C	1.23593	5.14337	-0.965106
H	0.25243	5.34894	0.965445
H	2.00391	5.19039	1.05574
H	2.45442	4.55986	-2.67223
H	3.34709	4.7111	-1.16152
H	1.43251	-0.616228	6.03286
H	2.66032	-1.29695	4.97011
C	6.21501	-1.4293	-0.187708
H	5.01396	-3.23873	-0.326111
H	4.78757	-2.11841	-1.66641
H	6.99067	0.603021	-0.121269
H	6.01227	0.245942	-1.54136
C	1.1728	-3.016	-3.58187
C	-0.01892	-3.17389	-1.47507
H	1.37593	6.22178	-1.11216
H	0.299513	4.87373	-1.47424
H	7.07469	-1.84047	-0.731586
H	6.4156	-1.59013	0.88217
C	0.910294	-4.35963	-3.83146
H	1.73699	-2.41257	-4.28587
C	-0.274722	-4.52215	-1.72499
H	-0.384439	-2.70522	-0.566864
C	0.186783	-5.11503	-2.90222
H	1.2684	-4.82158	-4.74767
H	-0.838584	-5.10763	-1.00415
H	-0.017543	-6.16456	-3.09748
O	-2.03309	-0.496372	-1.38916
B	-2.73036	0.373383	-0.347285
H	-2.25521	-0.195296	-2.28288
C	-3.70052	1.4424	-1.05611
O	-3.55859	-0.587894	0.482947
O	-1.62834	0.96693	0.448654
C	-4.7849	1.01983	-1.84892
C	-3.49844	2.82676	-0.932034
C	-3.35125	-0.964206	1.72307
H	-1.69419	0.582839	1.35557
C	-5.62302	1.93217	-2.49326
H	-4.98437	-0.045777	-1.95375
C	-4.33118	3.74945	-1.57069
H	-2.67641	3.18079	-0.314853
C	-4.41062	-1.94761	2.24673
O	-2.41451	-0.570945	2.43088
C	-5.39621	3.3039	-2.35619
H	-6.4545	1.57594	-3.09761
H	-4.15169	4.81625	-1.45442
C	-4.06285	-2.37419	3.68075
C	-4.44982	-3.18062	1.31791
C	-5.7828	-1.23652	2.22055
H	-6.04675	4.01888	-2.85448
H	-3.08977	-2.87425	3.72178
H	-4.82339	-3.06778	4.05851
H	-4.01748	-1.51102	4.35151
H	-5.2162	-3.88448	1.66394
H	-3.48701	-3.70644	1.31782
H	-4.68051	-2.89156	0.289222
H	-5.78741	-0.361166	2.88082
H	-6.56496	-1.92304	2.56626
H	-6.03322	-0.902135	1.21005
S3
Pd	0.564291	1.07924	0.027585
C	2.40065	1.33774	0.753212
C	0.507372	3.15985	-0.046593
C	3.56181	1.5258	-0.188949
O	2.58418	1.29165	1.95616
C	0.685286	3.97028	1.09221
C	0.155246	3.81285	-1.24688
C	3.38093	1.73876	-1.56074
C	4.86439	1.48366	0.335806
C	0.507592	5.35978	1.04104
H	0.981152	3.51232	2.03396
C	-0.014079	5.1993	-1.30624
H	5.8e-05	3.2316	-2.15429
C	4.48396	1.90428	-2.39931
H	2.36931	1.7844	-1.95345
C	5.96554	1.64386	-0.502174
H	4.98682	1.33101	1.40366
C	0.160064	5.97907	-0.15962
H	0.647645	5.95564	1.94075
H	-0.284879	5.67154	-2.24877
C	5.77675	1.85407	-1.87215
H	4.33559	2.07704	-3.46203
H	6.97105	1.61041	-0.090406
H	0.025955	7.05716	-0.203582
H	6.63584	1.98302	-2.52569
O	-1.78748	1.05875	-0.659618
B	-2.74952	1.7342	0.05251
H	-2.20836	0.305637	-1.1301
O	-2.50209	2.7927	0.837046
O	-4.10802	1.32336	0.006255
H	-1.56203	3.06506	0.797981
C	-4.56069	0.248881	-0.664947
C	-6.07062	0.061393	-0.538198
O	-3.82753	-0.492647	-1.30816
C	-6.49759	-1.18877	-1.3223
C	-6.42417	-0.094665	0.959438
C	-6.76814	1.31866	-1.10922
H	-6.00758	-2.08817	-0.936606
H	-7.5814	-1.32386	-1.2379
H	-6.24287	-1.10051	-2.38284
H	-7.50659	-0.227608	1.06602
H	-5.93402	-0.973735	1.39428
H	-6.12583	0.787082	1.5328
H	-7.8543	1.20202	-1.02428
H	-6.52777	1.45997	-2.1694
H	-6.47314	2.2197	-0.564672
P	0.576245	-1.38067	0.280834
C	2.28538	-2.18092	0.309493
C	-0.526768	-2.2513	-0.980431
C	-0.179176	-1.85382	1.9425
C	2.42321	-3.60667	0.888914
C	2.99383	-2.09884	-1.06093
H	2.82704	-1.50321	0.985687
C	-0.571313	-3.79318	-0.95444
C	-0.292877	-1.74401	-2.42323
H	-1.52622	-1.89842	-0.687917
C	-1.60664	-1.28122	2.09483
C	0.70399	-1.36697	3.11622
H	-0.244306	-2.95122	1.98712
C	3.90852	-3.99348	1.02169
H	1.93619	-3.68474	1.86671
H	1.92495	-4.32985	0.232164
C	4.47762	-2.48424	-0.937004
H	2.90532	-1.09144	-1.48063
H	2.50612	-2.78646	-1.76545
C	-1.65033	-4.33124	-1.91215
H	-0.759018	-4.16228	0.061302
H	0.403301	-4.19403	-1.26167
C	-1.36492	-2.28819	-3.38453
H	0.697501	-2.06156	-2.77295
H	-0.286592	-0.647093	-2.44281
C	-2.22646	-1.64126	3.45609
H	-2.26268	-1.63893	1.29192
H	-1.5558	-0.187612	2.00238
C	0.081832	-1.7203	4.47878
H	1.7064	-1.80506	3.05683
H	0.844444	-0.281832	3.03934
C	4.64918	-3.8794	-0.319412
H	3.99067	-5.01405	1.41764
H	4.38673	-3.33224	1.75914
H	4.95385	-2.4436	-1.92492
H	4.98855	-1.7366	-0.31421
C	-1.4359	-3.82186	-3.34494
H	-1.64878	-5.42882	-1.89176
H	-2.64055	-4.011	-1.55678
H	-1.15275	-1.94382	-4.40501
H	-2.34343	-1.87271	-3.10715
C	-1.34276	-1.16864	4.6178
H	-3.22819	-1.19837	3.53128
H	-2.36032	-2.73168	3.51834
H	0.721345	-1.33272	5.28177
H	0.059335	-2.81444	4.59721
H	5.71385	-4.10956	-0.185237
H	4.25201	-4.63398	-1.01508
H	-2.23922	-4.1823	-3.99995
H	-0.498142	-4.24033	-3.74051
H	-1.77932	-1.47239	5.57781
H	-1.30707	-0.069657	4.62068
S4
Pd	-1.0357	0.801626	0.071474
P	1.30912	0.109226	0.203876
C	-2.88163	1.69504	-0.074905
C	1.81133	-1.12382	-1.13001
C	2.35315	1.67827	0.094921
C	1.85881	-0.679933	1.82231
C	-2.02432	-0.744929	0.845584
C	-3.3203	2.18599	-1.31936
C	-3.63501	2.03082	1.06311
C	1.5562	-0.570033	-2.54927
C	3.2099	-1.77473	-1.05188
H	1.06958	-1.92108	-0.968643
C	3.87252	1.53412	-0.124943
C	1.75473	2.69778	-0.902017
H	2.20716	2.10909	1.09691
C	1.42276	0.183814	3.02929
C	1.29814	-2.11206	1.98217
H	2.95793	-0.739726	1.8136
C	-2.42877	-1.85879	-0.078106
O	-2.17713	-0.814463	2.045
C	-4.44602	3.01174	-1.41692
H	-2.7806	1.93312	-2.23092
C	-4.75976	2.85619	0.97008
H	-3.34362	1.63698	2.03461
C	1.70508	-1.67332	-3.6105
H	2.27483	0.232992	-2.76511
H	0.555551	-0.124358	-2.60694
C	3.35111	-2.88576	-2.10879
H	3.98514	-1.01937	-1.22481
H	3.39547	-2.18905	-0.054722
C	4.5791	2.89741	-0.011594
H	4.06137	1.12556	-1.12643
H	4.3057	0.826876	0.592889
C	2.46741	4.05755	-0.804426
H	1.84145	2.31435	-1.92736
H	0.680828	2.83073	-0.707186
C	1.85702	-0.447313	4.364
H	0.329765	0.288295	3.01071
H	1.83954	1.19557	2.95779
C	1.7397	-2.74386	3.31428
H	0.202811	-2.07289	1.95368
H	1.61574	-2.75357	1.15267
C	-2.81078	-3.08628	0.488701
C	-2.43216	-1.70953	-1.46984
C	-5.16803	3.35071	-0.271059
H	-4.76127	3.38455	-2.38975
H	-5.32231	3.10837	1.86702
C	3.07655	-2.35947	-3.52533
H	1.55258	-1.24887	-4.6111
H	0.911795	-2.42045	-3.46222
H	4.35581	-3.32418	-2.05306
H	2.64332	-3.69553	-1.87792
C	3.98555	3.91951	-0.992309
H	5.65453	2.77381	-0.192797
H	4.47616	3.2748	1.01639
H	2.26158	4.49927	0.181537
H	2.05097	4.74815	-1.54837
C	1.32573	-1.87901	4.51247
H	2.956	-0.457813	4.42189
H	1.50641	0.178489	5.19437
H	2.83308	-2.86927	3.31338
H	1.31016	-3.75001	3.40166
C	-3.17654	-4.15133	-0.330443
H	-2.81669	-3.18063	1.57006
C	-2.80557	-2.77549	-2.28866
H	-2.15429	-0.748416	-1.89294
H	-6.04648	3.98744	-0.34583
H	3.13916	-3.17793	-4.25357
H	3.85967	-1.63664	-3.7992
H	4.47367	4.89427	-0.867647
H	4.19528	3.59453	-2.02237
H	1.68703	-2.3249	5.44796
H	0.228831	-1.85205	4.57612
C	-3.17324	-3.99793	-1.72065
H	-3.46872	-5.10018	0.111834
H	-2.81593	-2.65141	-3.36821
H	-3.46243	-4.82867	-2.35925
TS-S5
Pd	0.774702	-0.809188	-0.253376
P	-1.37814	0.214003	-0.118436
C	2.58892	-1.89356	-0.274222
C	-1.52476	1.98385	-0.74948
C	-1.95961	0.32022	1.6733
C	-2.62156	-0.736249	-1.18269
C	2.26874	-0.286964	1.05773
C	2.61125	-3.07216	0.488917
C	3.42093	-1.8092	-1.40353
C	-0.668321	2.9617	0.085438
C	-1.12103	2.05552	-2.23954
H	-2.57643	2.29348	-0.661111
C	-3.40247	0.801351	1.92598
C	-1.66068	-0.963424	2.481
H	-1.28018	1.08838	2.0724
C	-4.01309	-0.117242	-1.4365
C	-2.75959	-2.20894	-0.738271
H	-2.09871	-0.754056	-2.15167
C	3.10919	0.908922	0.701602
O	2.15675	-0.667764	2.2066
C	3.39264	-4.16201	0.101434
H	2.03642	-3.11523	1.41075
C	4.21056	-2.8974	-1.78883
H	3.46242	-0.896256	-1.99057
C	-0.732174	4.3953	-0.469606
H	-0.999406	2.96801	1.13011
H	0.374295	2.6169	0.088257
C	-1.17791	3.49218	-2.78638
H	-1.76629	1.41059	-2.84801
H	-0.099601	1.66304	-2.3461
C	-3.65383	1.02897	3.42764
H	-3.61425	1.72225	1.36887
H	-4.10824	0.043155	1.56271
C	-1.92489	-0.740894	3.98054
H	-0.618801	-1.2651	2.32741
H	-2.29292	-1.78727	2.12401
C	-4.79231	-0.939909	-2.4799
H	-3.92422	0.919351	-1.78134
H	-4.58882	-0.088994	-0.503365
C	-3.54325	-3.03149	-1.77496
H	-1.76802	-2.64991	-0.574955
H	-3.28788	-2.25416	0.223598
C	3.07078	1.50509	-0.56479
C	3.94073	1.45267	1.69299
C	4.19209	-4.07721	-1.0423
H	3.39153	-5.07096	0.698945
H	4.8438	-2.82	-2.66998
C	-0.323665	4.45152	-1.94735
H	-0.087102	5.04853	0.131448
H	-1.75681	4.78179	-0.361902
H	-0.848967	3.49947	-3.8335
[truncated: 340 more rows]
